# Supplementary material for: Investigating the Marginal and Herd Effects of COVID-19 Vaccination for Reducing Case Fatality Rate: Evidence from the United States between March 2021 to January 2022
Source: Vaccines (Basel). 2023 Jun 9;11(6):1078. doi: 10.3390/vaccines11061078 (PMC10326830; doi:10.3390/vaccines11061078)
Supplement: Supplementary file 1 [file vaccines-11-01078-s001.zip]

Archive with 1 entries (1 files):
- vaccines-2247996-supplementary.pdf
